# Supplementary material for: The Effect of Yoga on Health-Related Fitness among Patients with Type 2 Diabetes Mellitus: A Systematic Review and Meta-Analysis
Source: Int J Environ Res Public Health. 2022 Apr 1;19(7):4199. doi: 10.3390/ijerph19074199 (PMC8998732; doi:10.3390/ijerph19074199)
Supplement: Supplementary file 1 [file ijerph-19-04199-s001.zip]

Archive with 3 entries (3 files):
- Supplement file 2 Blank Data Extraction Form SysRev Yoga 22112022.xlsx
- Supplement file 3 PRISMA Checklist.pdf
- Supplementary file 1 Search Strategy.pdf
